# Supplementary material for: Microbiological Characteristics of the Gastrointestinal Tracts of Jersey and Holstein Cows
Source: Animals (Basel). 2024 Nov 1;14(21):3137. doi: 10.3390/ani14213137 (PMC11545411; doi:10.3390/ani14213137)
Supplement: Supplementary file 1 [file animals-14-03137-s001.zip]

Archive with 1 entries (1 files):
- animals-3254892-supplementary.xlsx
