# Supplementary material for: Microbiological Characteristics of the Gastrointestinal Tracts of Jersey and Holstein Cows
Source: Animals (Basel). 2024 Nov 1;14(21):3137. doi: 10.3390/ani14213137 (PMC11545411; doi:10.3390/ani14213137)
Supplement: Supplementary file 1 [file animals-14-03137-s001.zip › animals-3254892-supplementary.xlsx]

## Sheet: Sheet1
Ingredients	Content
Corn	9.72
Wheat bran	1.15
Soybean meal	5.52
canola meal	2.64
extruded soybean	0.53
Flaked maize	8.98
Soybean hulls	0.4
cottonseed	4.59
Megalac	0.79
fat powder	0.34
Pelleted beet pulp	0.79
molasses	0.79
Soybean hulls	3.7
Corn silage	54.78
oat hay	1.32
Premix	3.96
Total	100
